# Supplementary material for: Study of the Antimicrobial Activity of the Human Peptide SQQ30 against Pathogenic Bacteria
Source: Antibiotics (Basel). 2024 Feb 1;13(2):145. doi: 10.3390/antibiotics13020145 (PMC10886087; doi:10.3390/antibiotics13020145)
Supplement: Supplementary file 1 [file antibiotics-13-00145-s001.zip]

Archive with 1 entries (1 files):
- antibiotics-2813433-supplementary.pdf
